# Supplementary material for: Design, Synthesis, and Structure–Activity Relationship Study of Potent MAPK11 Inhibitors
Source: Molecules. 2021 Dec 29;27(1):203. doi: 10.3390/molecules27010203 (PMC8746797; doi:10.3390/molecules27010203)
Supplement: Supplementary file 1 [file molecules-27-00203-s001.zip]

Archive with 1 entries (1 files):
- molecules-1507463-supplementary.pdf
